# Supplementary material for: Comprehensive Analysis of Phylogenetic Relationship and Optimal Codons in Mitochondrial Genomes of the Genus Pseudogastromyzon
Source: Animals (Basel). 2024 Feb 2;14(3):495. doi: 10.3390/ani14030495 (PMC10854560; doi:10.3390/ani14030495)
Supplement: Supplementary file 1 [file animals-14-00495-s001.zip › Table S1.xlsx]

## Sheet: Sheet1
Table S1. List of primers for PCR amplification.
Primer name	Forward primer (5'-3')	Reverse primer (5'-3')
Primer1	TAAAGCATAGCACTGAAGATGCTAAGA	TGTCGTTTGAGCTTTAACGCTTTCT
Primer2	ACCTACCGAACTTGGTGATAGCTGGTT	CTTACTTCATAAGAG(A)ATTGTTTGGGC
Primer3	TCAGGGTGAGCATCAAACTCAAA	TGTTAACTAAGAGTTTGTAGGATCGAGG
Primer4	AGACCAAGAGCCTTCAAAGCTCTAAG	ACAGCCCCTATTGAGAGGACATAGTG
Primer5	GGAGGCTCAATTAAA(G)TGAGAAACACC	AAGCTTATTGCCATGGTCAGTCTCA
Primer6	TTAAGCCAAAGATTGGTGCCTCCC	AAGCTGAAGTGAACGGGTGTCATAAG
Primer7	TAAGACCTCTGATTTCGGCTCAGA	TTTTTGGTTCCTAAGACCAATGGATG
Primer8	AAAACATCAGATTGTGATTCTAAA	GGTAATA(G)ATAAGCCCTGCGATGATGC
Primer9	ACCTCTTACCTAAACGCCTGAGCCCT	CTGGTTGGTGGTTTCTTACTACAT
Primer10	AAAGCATCGGTCTTGTAATCCGAAGA	AGTAAAGTCAGGACCAAGCCTTT
