# Supplementary material for: Comprehensive Analysis of Phylogenetic Relationship and Optimal Codons in Mitochondrial Genomes of the Genus Pseudogastromyzon
Source: Animals (Basel). 2024 Feb 2;14(3):495. doi: 10.3390/ani14030495 (PMC10854560; doi:10.3390/ani14030495)
Supplement: Supplementary file 1 [file animals-14-00495-s001.zip › Table S2.xlsx]

## Sheet: Table title
Table S2. Summary of complete mitochondrial gene/element features of 11 Pseudogastromyzon species

## Sheet: P. fasciatus jiulongjiangensis
Species	Gene/element	Strand	Position		Size (bp)	Inferred initiation	Inferred termination	Anti-codon	Intergenic
			From	To		codon	codon		nucleotide* (bp)
P. fasciatus jiulongjiangensis	trnF	+	1	70	70			GAA	0
	rrnS	+	71	1022	952				2
	trnV	+	1025	1096	72			TAC	22
	rrnL	+	1119	2772	1654				0
	trnL2	+	2773	2847	75			TAA	1
	nad1	+	2849	3823	975	ATG	TAA		5
	trnI	+	3829	3900	72			GAT	-2
	trnQ	-	3899	3969	71			TTG	1
	trnM	+	3971	4039	69			CAT	0
	nad2	+	4040	5086	1047	ATG	TAG		-2
	trnW	+	5085	5155	71			TCA	2
	trnA	-	5158	5226	69			TGC	1
	trnN	-	5228	5300	73			GTT	2
	OL	+	5303	5333	31				-2
	trnC	-	5332	5397	66			GCA	1
	trnY	-	5399	5466	68			GTA	1
	cox1	+	5468	7018	1551	GTG	TAA		1
	trnS2	-	7020	7090	71			TGA	2
	trnD	+	7093	7165	73			GTC	13
	cox2	+	7179	7869	691	ATG	T(AA)		0
	trnK	+	7870	7945	76			TTT	1
	atp8	+	7947	8114	168	ATG	TAA		-10
	atp6	+	8105	8788	684	ATG	TAA		-1
	cox3	+	8788	9573	786	ATG	TAA		-1
	trnG	+	9573	9644	72			TCC	0
	nad3	+	9645	9995	351	ATG	TAG		-2
	trnR	+	9994	10063	70			TCG	0
	nad4l	+	10064	10360	297	ATG	TAA		-7
	nad4	+	10354	11732	1379	ATG	TA(A)		3
	trnH	+	11736	11805	70			GTG	0
	trnS1	+	11806	11873	68			GCT	1
	trnL1	+	11875	11947	73			TAG	0
	nad5	+	11948	13786	1839	ATG	TAA		-4
	nad6	-	13783	14304	522	ATG	TAG		0
	trnE	-	14305	14373	69			TTC	-45
	OH_1	+	14329	14374	46				4
	cob	+	14379	15516	1138	ATG	T(AA)		4
	trnT	+	15521	15592	72			TGT	-2
	trnP	-	15591	15660	70			TGG	7
	OH_0	+	15668	16561	894			GAA	0
*Intergenic nucleotide: non-coding bases between the features, with a negative number indicating an overlap; – means not applicable.

## Sheet: P. fangi
Species	Gene/element	Strand	Position		Size (bp)	Inferred initiation	Inferred termination	Anti-codon	Intergenic
			From	To		codon	codon		nucleotide* (bp)
P. fangi	trnF	+	1	70	70			GAA	0
	rrnS	+	71	1023	953				2
	trnV	+	1026	1097	72			TAC	23
	rrnL	+	1121	2775	1655				0
	trnL2	+	2776	2850	75			TAA	1
	nad1	+	2852	3826	975	ATG	TAA		7
	trnI	+	3834	3905	72			GAT	-2
	trnQ	-	3904	3974	71			TTG	1
	trnM	+	3976	4044	69			CAT	0
	nad2	+	4045	5091	1047	ATG	TAG		-2
	trnW	+	5090	5160	71			TCA	2
	trnA	-	5163	5231	69			TGC	1
	trnN	-	5233	5305	73			GTT	2
	OL	+	5308	5338	31				-2
	trnC	-	5337	5402	66			GCA	1
	trnY	-	5404	5471	68			GTA	1
	cox1	+	5473	7029	1557	GTG	TAA		1
	trnS2	-	7031	7101	71			TGA	2
	trnD	+	7104	7176	73			GTC	13
	cox2	+	7190	7880	691	ATG	T(AA)		0
	trnK	+	7881	7955	75			TTT	1
	atp8	+	7957	8124	168	ATG	TAA		-10
	atp6	+	8115	8798	684	ATG	TAA		-1
	cox3	+	8798	9583	786	ATG	TAA		-1
	trnG	+	9583	9654	72			TCC	0
	nad3	+	9655	10005	351	ATG	TAG		-2
	trnR	+	10004	10073	70			TCG	0
	nad4l	+	10074	10370	297	ATG	TAA		-7
	nad4	+	10364	11742	1379	ATG	TA(A)		3
	trnH	+	11746	11815	70			GTG	0
	trnS1	+	11816	11883	68			GCT	1
	trnL1	+	11885	11957	73			TAG	0
	nad5	+	11958	13796	1839	ATG	TAA		-4
	nad6	-	13793	14314	522	ATG	TAA		0
	trnE	-	14315	14383	69			TTC	5
	cob	+	14389	15529	1141	ATG	T(AA)		0
	trnT	+	15530	15601	72			TGT	-2
	trnP	-	15600	15669	70			TGG	15
	OH	+	15685	16572	888				0
*Intergenic nucleotide: non-coding bases between the features, with a negative number indicating an overlap; – means not applicable.

## Sheet: P. fasciatus fasciatus
Species	Gene/element	Strand	Position		Size (bp)	Inferred initiation	Inferred termination	Anti-codon	Intergenic
			From	To		codon	codon		nucleotide* (bp)
P. fasciatus fasciatus	trnF	+	1	70	70			GAA	0
	rrnS	+	71	1022	952				2
	trnV	+	1025	1096	72			TAC	22
	rrnL	+	1119	2772	1654				0
	trnL2	+	2773	2847	75			TAA	1
	nad1	+	2849	3823	975	ATG	TAA		5
	trnI	+	3829	3900	72			GAT	-2
	trnQ	-	3899	3969	71			TTG	1
	trnM	+	3971	4039	69			CAT	0
	nad2	+	4040	5086	1047	ATG	TAG		-2
	trnW	+	5085	5155	71			TCA	2
	trnA	-	5158	5226	69			TGC	1
	trnN	-	5228	5300	73			GTT	2
	OL	+	5303	5333	31				-2
	trnC	-	5332	5397	66			GCA	1
	trnY	-	5399	5466	68			GTA	1
	cox1	+	5468	7018	1551	GTG	TAA		1
	trnS2	-	7020	7090	71			TGA	2
	trnD	+	7093	7165	73			GTC	13
	cox2	+	7179	7869	691	ATG	T(AA)		0
	trnK	+	7870	7945	76			TTT	1
	atp8	+	7947	8114	168	ATG	TAA		-10
	atp6	+	8105	8788	684	ATG	TAA		-1
	cox3	+	8788	9573	786	ATG	TAA		-1
	trnG	+	9573	9644	72			TCC	0
	nad3	+	9645	9995	351	ATG	TAG		-2
	trnR	+	9994	10063	70			TCG	0
	nad4l	+	10064	10360	297	ATG	TAA		-7
	nad4	+	10354	11732	1379	ATG	TA(A)		3
	trnH	+	11736	11805	70			GTG	0
	trnS1	+	11806	11873	68			GCT	1
	trnL1	+	11875	11947	73			TAG	0
	nad5	+	11948	13786	1839	ATG	TAA		-4
	nad6	-	13783	14304	522	ATG	TAG		0
	trnE	-	14305	14373	69			TTC	-45
	OH_1	+	14329	14374	46				4
	cob	+	14379	15519	1141	ATG	T(AA)		0
	trnT	+	15520	15591	72			TGT	-2
	trnP	-	15590	15659	70			TGG	7
	OH_0	+	15667	16561	895				0
*Intergenic nucleotide: non-coding bases between the features, with a negative number indicating an overlap; – means not applicable.

## Sheet: P. meihuashanensis
Species	Gene/element	Strand	Position		Size (bp)	Inferred initiation	Inferred termination	Anti-codon	Intergenic
			From	To		codon	codon		nucleotide* (bp)
P. meihuashanensis	trnF	+	1	70	70			GAA	0
	rrnS	+	71	1022	952				2
	trnV	+	1025	1096	72			TAC	22
	rrnL	+	1119	2772	1654				0
	trnL2	+	2773	2847	75			TAA	1
	nad1	+	2849	3823	975	ATG	TAA		5
	trnI	+	3829	3900	72			GAT	-2
	trnQ	-	3899	3969	71			TTG	1
	trnM	+	3971	4039	69			CAT	0
	nad2	+	4040	5086	1047	ATG	TAG		-2
	trnW	+	5085	5155	71			TCA	2
	trnA	-	5158	5226	69			TGC	1
	trnN	-	5228	5300	73			GTT	2
	OL	+	5303	5333	31				-2
	trnC	-	5332	5397	66			GCA	1
	trnY	-	5399	5466	68			GTA	1
	cox1	+	5468	7018	1551	GTG	TAA		1
	trnS2	-	7020	7090	71			TGA	2
	trnD	+	7093	7165	73			GTC	13
	cox2	+	7179	7869	691	ATG	T(AA)		0
	trnK	+	7870	7945	76			TTT	1
	atp8	+	7947	8114	168	ATG	TAA		-10
	atp6	+	8105	8788	684	ATG	TAA		-1
	cox3	+	8788	9573	786	ATG	TAA		-1
	trnG	+	9573	9644	72			TCC	0
	nad3	+	9645	9995	351	ATG	TAG		-2
	trnR	+	9994	10063	70			TCG	0
	nad4l	+	10064	10360	297	ATG	TAA		-7
	nad4	+	10354	11732	1379	ATG	TA(A)		3
	trnH	+	11736	11805	70			GTG	0
	trnS1	+	11806	11873	68			GCT	1
	trnL1	+	11875	11947	73			TAG	0
	nad5	+	11948	13786	1839	ATG	TAA		-4
	nad6	-	13783	14304	522	ATG	TAG		0
	trnE	-	14305	14373	69			TTC	-45
	OH_1	+	14329	14374	46				4
	cob	+	14379	15519	1141	ATG	T(AA)		0
	trnT	+	15520	15591	72			TGT	-2
	trnP	-	15590	15659	70			TGG	7
	OH_0	+	15667	16561	895				0
*Intergenic nucleotide: non-coding bases between the features, with a negative number indicating an overlap; – means not applicable.

## Sheet: P.changtingensis changtingensis
Species	Gene/element	Strand	Position		Size (bp)	Inferred initiation	Inferred termination	Anti-codon	Intergenic
			From	To		codon	codon		nucleotide* (bp)
P. changtingensis changtingensis	trnF	+	1	70	70			GAA	0
	rrnS	+	71	1023	953				2
	trnV	+	1026	1097	72			TAC	19
	rrnL	+	1117	2774	1658				0
	trnL2	+	2775	2849	75			TAA	1
	nad1	+	2851	3825	975	ATG	TAG		7
	trnI	+	3833	3904	72			GAT	-2
	trnQ	-	3903	3973	71			TTG	1
	trnM	+	3975	4043	69			CAT	0
	nad2	+	4044	5090	1047	ATG	TAG		-2
	trnW	+	5089	5159	71			TCA	2
	trnA	-	5162	5230	69			TGC	1
	trnN	-	5232	5304	73			GTT	2
	OL	+	5307	5337	31				-2
	trnC	-	5336	5401	66			GCA	1
	trnY	-	5403	5470	68			GTA	1
	cox1	+	5472	7028	1557	GTG	TAG		1
	trnS2	-	7030	7100	71			TGA	2
	trnD	+	7103	7175	73			GTC	13
	cox2	+	7189	7879	691	ATG	T(AA)		0
	trnK	+	7880	7954	75			TTT	1
	atp8	+	7956	8123	168	ATG	TAA		-10
	atp6	+	8114	8797	684	ATG	TAA		-1
	cox3	+	8797	9582	786	ATG	TAA		-1
	trnG	+	9582	9653	72			TCC	0
	nad3	+	9654	10004	351	ATG	TAG		-2
	trnR	+	10003	10072	70			TCG	0
	nad4l	+	10073	10369	297	ATG	TAA		-7
	nad4	+	10363	11741	1379	ATG	TA(A)		3
	trnH	+	11745	11814	70			GTG	0
	trnS1	+	11815	11882	68			GCT	1
	trnL1	+	11884	11956	73			TAG	0
	nad5	+	11957	13795	1839	ATG	TAA		-4
	nad6	-	13792	14313	522	ATG	TAA		0
	trnE	-	14314	14382	69			TTC	5
	cob	+	14388	15528	1141	ATG	T(AA)		0
	trnT	+	15529	15600	72			TGT	-2
	trnP	-	15599	15668	70			TGG	21
	OH	+	15690	16571	882				0
*Intergenic nucleotide: non-coding bases between the features, with a negative number indicating an overlap; – means not applicable.

## Sheet: P. changtingensis tungpeiensis
Species	Gene/element	Strand	Position		Size (bp)	Inferred initiation	Inferred termination	Anti-codon	Intergenic
			From	To		codon	codon		nucleotide* (bp)
P. changtingensis tungpeiensis	trnF	+	1	70	70			GAA	0
	rrnS	+	71	1023	953				2
	trnV	+	1026	1097	72			TAC	19
	rrnL	+	1117	2776	1660				0
	trnL2	+	2777	2851	75			TAA	1
	nad1	+	2853	3827	975	ATG	TAG		7
	trnI	+	3835	3906	72			GAT	-2
	trnQ	-	3905	3975	71			TTG	1
	trnM	+	3977	4045	69			CAT	0
	nad2	+	4046	5092	1047	ATG	TAG		-2
	trnW	+	5091	5161	71			TCA	2
	trnA	-	5164	5232	69			TGC	1
	trnN	-	5234	5306	73			GTT	2
	OL	+	5309	5339	31				-2
	trnC	-	5338	5403	66			GCA	1
	trnY	-	5405	5472	68			GTA	1
	cox1	+	5474	7030	1557	GTG	TAA		1
	trnS2	-	7032	7102	71			TGA	2
	trnD	+	7105	7177	73			GTC	13
	cox2	+	7191	7881	691	ATG	T(AA)		0
	trnK	+	7882	7956	75			TTT	1
	atp8	+	7958	8125	168	ATG	TAA		-10
	atp6	+	8116	8799	684	ATG	TAA		-1
	cox3	+	8799	9584	786	ATG	TAA		-1
	trnG	+	9584	9655	72			TCC	0
	nad3	+	9656	10006	351	ATG	TAG		-2
	trnR	+	10005	10074	70			TCG	0
	nad4l	+	10075	10371	297	ATG	TAA		-7
	nad4	+	10365	11743	1379	ATG	TA(A)		3
	trnH	+	11747	11816	70			GTG	0
	trnS1	+	11817	11884	68			GCT	1
	trnL1	+	11886	11958	73			TAG	0
	nad5	+	11959	13797	1839	ATG	TAA		-4
	nad6	-	13794	14315	522	ATG	TAA		0
	trnE	-	14316	14384	69			TTC	6
	cob	+	14391	15531	1141	ATG	T(AA)		0
	trnT	+	15532	15603	72			TGT	-2
	trnP	-	15602	15671	70			TGG	231
	OH	+	15672	16574	903				0
*Intergenic nucleotide: non-coding bases between the features, with a negative number indicating an overlap; – means not applicable.

## Sheet: P. cheni
Species	Gene/element	Strand	Position		Size (bp)	Inferred initiation	Inferred termination	Anti-codon	Intergenic
			From	To		codon	codon		nucleotide* (bp)
P. cheni	trnF	+	1	70	70			GAA	0
	rrnS	+	71	1025	955				2
	trnV	+	1028	1099	72			TAC	22
	rrnL	+	1122	2776	1655				0
	trnL2	+	2777	2851	75			TAA	1
	nad1	+	2853	3827	975	ATG	TAG		5
	trnI	+	3833	3904	72			GAT	-2
	trnQ	-	3903	3973	71			TTG	1
	trnM	+	3975	4043	69			CAT	0
	nad2	+	4044	5090	1047	ATG	TAG		-2
	trnW	+	5089	5159	71			TCA	2
	trnA	-	5162	5230	69			TGC	1
	trnN	-	5232	5304	73			GTT	2
	OL	+	5307	5337	31				-2
	trnC	-	5336	5401	66			GCA	1
	trnY	-	5403	5470	68			GTA	1
	cox1	+	5472	7022	1551	GTG	TAA		1
	trnS2	-	7024	7094	71			TGA	2
	trnD	+	7097	7169	73			GTC	13
	cox2	+	7183	7873	691	ATG	T(AA)		0
	trnK	+	7874	7949	76			TTT	1
	atp8	+	7951	8118	168	ATG	TAA		-10
	atp6	+	8109	8792	684	ATG	TAA		-1
	cox3	+	8792	9577	786	ATG	TAA		-1
	trnG	+	9577	9648	72			TCC	0
	nad3	+	9649	9999	351	ATG	TAG		-2
	trnR	+	9998	10067	70			TCG	0
	nad4l	+	10068	10364	297	ATG	TAA		-7
	nad4	+	10358	11735	1378	ATG	T(AA)		4
	trnH	+	11740	11809	70			GTG	0
	trnS1	+	11810	11877	68			GCT	1
	trnL1	+	11879	11951	73			TAG	0
	nad5	+	11952	13790	1839	ATG	TAA		-4
	nad6	-	13787	14308	522	ATG	TAG		0
	trnE	-	14309	14377	69			TTC	-45
	OH_1	+	14333	14378	46				4
	cob	+	14383	15523	1141	ATG	T(AA)		0
	trnT	+	15524	15595	72			TGT	-2
	trnP	-	15594	15663	70			TGG	8
	OH_0	+	15672	16566	895				0
*Intergenic nucleotide: non-coding bases between the features, with a negative number indicating an overlap; – means not applicable.

## Sheet: P. laticeps
Species	Gene/element	Strand	Position		Size (bp)	Inferred initiation	Inferred termination	Anti-codon	Intergenic
			From	To		codon	codon		nucleotide* (bp)
P. laticeps	trnF	+	1	70	70			GAA	0
	rrnS	+	71	1024	954				2
	trnV	+	1027	1098	72			TAC	23
	rrnL	+	1122	2776	1655				0
	trnL2	+	2777	2851	75			TAA	1
	nad1	+	2853	3827	975	ATG	TAA		6
	trnI	+	3834	3905	72			GAT	-2
	trnQ	-	3904	3974	71			TTG	1
	trnM	+	3976	4044	69			CAT	0
	nad2	+	4045	5091	1047	ATG	TAG		-2
	trnW	+	5090	5160	71			TCA	2
	trnA	-	5163	5231	69			TGC	1
	trnN	-	5233	5305	73			GTT	2
	OL	+	5308	5338	31				-2
	trnC	-	5337	5402	66			GCA	1
	trnY	-	5404	5471	68			GTA	1
	cox1	+	5473	7023	1551	GTG	TAG		1
	trnS2	-	7025	7095	71			TGA	2
	trnD	+	7098	7170	73			GTC	13
	cox2	+	7184	7874	691	ATG	T(AA)		0
	trnK	+	7875	7950	76			TTT	1
	atp8	+	7952	8119	168	ATG	TAA		-10
	atp6	+	8110	8793	684	ATG	TAA		-1
	cox3	+	8793	9578	786	ATG	TAA		-1
	trnG	+	9578	9649	72			TCC	0
	nad3	+	9650	10000	351	ATG	TAG		-2
	trnR	+	9999	10068	70			TCG	0
	nad4l	+	10069	10365	297	ATG	TAA		-7
	nad4	+	10359	11737	1379	ATG	TA(A)		3
	trnH	+	11741	11810	70			GTG	0
	trnS1	+	11811	11878	68			GCT	1
	trnL1	+	11880	11952	73			TAG	0
	nad5	+	11953	13791	1839	ATG	TAA		-4
	nad6	-	13788	14309	522	ATG	TAG		0
	trnE	-	14310	14378	69			TTC	-45
	OH_1	+	14334	14379	46				4
	cob	+	14384	15524	1141	ATG	T(AA)		0
	trnT	+	15525	15596	72			TGT	-2
	trnP	-	15595	15664	70			TGG	9
	OH_0	+	15674	16567	894				0
*Intergenic nucleotide: non-coding bases between the features, with a negative number indicating an overlap; – means not applicable.

## Sheet: P. lianjiangensis
Species	Gene/element	Strand	Position		Size (bp)	Inferred initiation	Inferred termination	Anti-codon	Intergenic
			From	To		codon	codon		nucleotide* (bp)
P. lianjiangensis	trnF	+	2	71	70			GAA	0
	rrnS	+	72	1024	953				2
	trnV	+	1027	1098	72			TAC	23
	rrnL	+	1122	2776	1655				0
	trnL2	+	2777	2851	75			TAA	1
	nad1	+	2853	3827	975	ATG	TAA		6
	trnI	+	3834	3905	72			GAT	-2
	trnQ	-	3904	3974	71			TTG	1
	trnM	+	3976	4044	69			CAT	0
	nad2	+	4045	5091	1047	ATG	TAG		-2
	trnW	+	5090	5160	71			TCA	2
	trnA	-	5163	5231	69			TGC	1
	trnN	-	5233	5305	73			GTT	2
	OL	+	5308	5338	31				-2
	trnC	-	5337	5402	66			GCA	1
	trnY	-	5404	5471	68			GTA	1
	cox1	+	5473	7023	1551	GTG	TAG		1
	trnS2	-	7025	7095	71			TGA	2
	trnD	+	7098	7170	73			GTC	13
	cox2	+	7184	7874	691	ATG	T(AA)		0
	trnK	+	7875	7950	76			TTT	1
	atp8	+	7952	8119	168	ATG	TAA		-10
	atp6	+	8110	8793	684	ATG	TAA		-1
	cox3	+	8793	9578	786	ATG	TAA		-1
	trnG	+	9578	9649	72			TCC	0
	nad3	+	9650	10000	351	ATG	TAG		-2
	trnR	+	9999	10068	70			TCG	0
	nad4l	+	10069	10365	297	ATG	TAA		-7
	nad4	+	10359	11737	1379	ATG	TA(A)		3
	trnH	+	11741	11810	70			GTG	0
	trnS1	+	11811	11878	68			GCT	1
	trnL1	+	11880	11952	73			TAG	0
	nad5	+	11953	13791	1839	ATG	TAA		-4
	nad6	-	13788	14309	522	ATG	TAG		0
	trnE	-	14310	14378	69			TTC	-45
	OH_1	+	14334	14379	46				4
	cob	+	14384	15524	1141	ATG	T(AA)		0
	trnT	+	15525	15596	72			TGT	-2
	trnP	-	15595	15664	70			TGG	8
	OH_0	+	15673	16567	895				0
*Intergenic nucleotide: non-coding bases between the features, with a negative number indicating an overlap; – means not applicable.

[truncated: 2 more sheets: P. myersi, P. peristictus]
