# Supplementary material for: Comprehensive Analysis of Phylogenetic Relationship and Optimal Codons in Mitochondrial Genomes of the Genus Pseudogastromyzon
Source: Animals (Basel). 2024 Feb 2;14(3):495. doi: 10.3390/ani14030495 (PMC10854560; doi:10.3390/ani14030495)
Supplement: Supplementary file 1 [file animals-14-00495-s001.zip › Table S3.xlsx]

## Sheet: Sheet1
Table S3. Description of base bias of 13 protein-coding genes in the 11 Pseudogastromyzon mitogenomes.
Species	Base skew	Protein-coding genes
		nad1	nad2	cox1	cox2	atp8	atp6	cox3	nad3	nad4l	nad4	nad5	nad6	cob
P. fasciatus jiulongjiangensis	AT-skew	0.049	0.161	-0.037	0.033	0.167	-0.044	-0.037	-0.108	-0.06	0.007	0.071	-0.456	-0.005
	GC-skew	-0.374	-0.442	-0.208	-0.252	-0.389	-0.351	-0.243	-0.301	-0.338	-0.342	-0.395	0.44	-0.34
P. fangi	AT-skew	0.013	0.157	-0.063	0.029	0.152	-0.027	-0.049	-0.063	-0.05	0.031	0.06	-0.395	-0.022
	GC-skew	-0.342	-0.423	-0.184	-0.216	-0.333	-0.39	-0.263	-0.304	-0.32	-0.344	-0.366	0.403	-0.305
P. fasciatus fasciatus	AT-skew	0.043	0.153	-0.04	0.042	0.188	-0.021	-0.01	-0.113	-0.046	0.009	0.064	-0.453	-0.007
	GC-skew	-0.368	-0.414	-0.206	-0.257	-0.417	-0.365	-0.269	-0.289	-0.356	-0.33	-0.383	0.467	-0.333
P. meihuashanensis	AT-skew	0.061	0.168	-0.04	0.034	0.167	-0.032	-0.007	-0.106	-0.034	0.022	0.067	-0.457	-0.005
	GC-skew	-0.383	-0.432	-0.208	-0.25	-0.389	-0.362	-0.265	-0.301	-0.36	-0.35	-0.394	0.447	-0.345
P. changtingensis changtingensis	AT-skew	0.015	0.165	-0.085	0.045	0.111	-0.013	-0.054	-0.11	-0.084	0.022	0.042	-0.411	-0.048
	GC-skew	-0.359	-0.409	-0.154	-0.226	-0.304	-0.373	-0.247	-0.312	-0.225	-0.341	-0.363	0.392	-0.32
P. changtingensis tungpeiensis	AT-skew	-0.002	0.168	-0.071	0.043	0.14	-0.016	-0.017	-0.12	-0.095	0.025	0.05	-0.418	-0.049
	GC-skew	-0.345	-0.409	-0.177	-0.243	-0.307	-0.348	-0.264	-0.287	-0.235	-0.327	-0.361	0.393	-0.298
P. cheni	AT-skew	0.031	0.172	-0.059	0.015	0.163	-0.026	-0.022	-0.095	-0.059	0.017	0.087	-0.472	-0.021
	GC-skew	-0.363	-0.438	-0.191	-0.229	-0.429	-0.369	-0.256	-0.292	-0.347	-0.366	-0.417	0.455	-0.339
P. laticeps	AT-skew	0.043	0.168	-0.049	0.031	0.14	-0.024	-0.037	-0.109	-0.013	0.017	0.079	-0.489	-0.019
	GC-skew	-0.359	-0.429	-0.189	-0.241	-0.333	-0.352	-0.237	-0.293	-0.357	-0.347	-0.394	0.445	-0.327
P. lianjiangensis	AT-skew	0.041	0.153	-0.061	0.036	0.163	-0.027	-0.047	-0.096	-0.02	0.014	0.075	-0.483	0.002
	GC-skew	-0.355	-0.407	-0.184	-0.236	-0.4	-0.348	-0.227	-0.313	-0.343	-0.35	-0.393	0.451	-0.348
P. myersi	AT-skew	0.029	0.18	-0.034	0.037	0.116	0.003	-0.027	-0.09	-0.065	0.011	0.073	-0.439	-0.008
	GC-skew	-0.343	-0.428	-0.199	-0.235	-0.315	-0.368	-0.237	-0.321	-0.315	-0.348	-0.386	0.38	-0.337
P. peristictus	AT-skew	0.035	0.165	-0.05	0.015	0.188	-0.013	-0.017	-0.077	-0.058	0.023	0.084	-0.462	-0.025
	GC-skew	-0.363	-0.44	-0.199	-0.231	-0.417	-0.366	-0.259	-0.32	-0.352	-0.371	-0.42	0.466	-0.329
