# Supplementary material for: Comprehensive Analysis of Phylogenetic Relationship and Optimal Codons in Mitochondrial Genomes of the Genus Pseudogastromyzon
Source: Animals (Basel). 2024 Feb 2;14(3):495. doi: 10.3390/ani14030495 (PMC10854560; doi:10.3390/ani14030495)
Supplement: Supplementary file 1 [file animals-14-00495-s001.zip › Table S4.xlsx]

## Sheet: Sheet1
Table S4. Codon adaption index (CAI), effective number of codon (ENC) and GC content of the 13 PCGs in the 11 Pseudogasteromyzon species.
Species	Genes	CAI	ENC	GCall	GC1	GC2	GC3
P. fasciatus jiulongjiangensis	nad1	0.59	38.878	0.4585	0.5815	0.4123	0.3815
	nad2	0.579	36.744	0.4531	0.5115	0.4799	0.3678
	cox1	0.647	40.102	0.4642	0.5358	0.4139	0.4429
	cox2	0.621	43.07	0.4377	0.5696	0.3522	0.3912
	atp8	0.705	52.486	0.4286	0.4643	0.4464	0.375
	atp6	0.57	46.377	0.4371	0.5439	0.3904	0.3772
	cox3	0.673	45.968	0.4828	0.5556	0.4291	0.4636
	nad3	0.623	39.635	0.4684	0.5603	0.3966	0.4483
	nad4l	0.581	38.393	0.4983	0.5859	0.4545	0.4545
	nad4	0.596	42.379	0.4471	0.5152	0.4239	0.4022
	nad5	0.634	42.669	0.4475	0.4861	0.4095	0.447
	nad6	0.568	31.966	0.4789	0.5575	0.431	0.4483
	cob	0.614	37.565	0.4439	0.5211	0.3842	0.4263
P. fangi	nad1	0.591	43.911	0.4615	0.5785	0.4092	0.3969
	nad2	0.608	42.39	0.4699	0.5129	0.4728	0.4241
	cox1	0.648	43.665	0.4611	0.5453	0.4143	0.4239
	cox2	0.628	47.794	0.4435	0.5609	0.3522	0.4174
	atp8	0.67	43.413	0.4107	0.4643	0.4464	0.3214
	atp6	0.581	43.985	0.4503	0.5746	0.3904	0.386
	cox3	0.675	42.337	0.4835	0.5534	0.4275	0.4695
	nad3	0.613	44.881	0.4587	0.5556	0.3932	0.4274
	nad4l	0.622	40.83	0.5253	0.6263	0.4343	0.5152
	nad4	0.603	43.346	0.4604	0.5076	0.4314	0.4423
	nad5	0.637	44.258	0.4492	0.4861	0.4111	0.4502
	nad6	0.569	37.735	0.4617	0.5747	0.4253	0.3851
	cob	0.643	37.974	0.457	0.5237	0.3816	0.4658
P. fasciatus fasciatus	nad1	0.592	42.42	0.4708	0.5846	0.4123	0.4154
	nad2	0.594	38.268	0.4565	0.5072	0.4785	0.384
	cox1	0.652	40.538	0.4642	0.5377	0.4139	0.441
	cox2	0.621	42.851	0.4449	0.5696	0.3522	0.413
	atp8	0.709	46.486	0.4286	0.4464	0.4464	0.3929
	atp6	0.563	49.797	0.4327	0.5482	0.3904	0.3596
	cox3	0.666	44.261	0.4835	0.5534	0.4275	0.4695
	nad3	0.615	36.469	0.4729	0.5641	0.3932	0.4615
	nad4l	0.568	35.717	0.4916	0.596	0.4444	0.4343
	nad4	0.595	41.779	0.4466	0.5185	0.4227	0.3987
	nad5	0.643	42.9	0.4513	0.4894	0.4095	0.4551
	nad6	0.558	32.548	0.4674	0.546	0.431	0.4253
	cob	0.626	36.626	0.45	0.5237	0.3842	0.4421
P. meihuashanensis	nad1	0.586	40.027	0.4585	0.5723	0.4123	0.3908
	nad2	0.584	37.808	0.4537	0.4986	0.4785	0.384
	cox1	0.647	40.226	0.4655	0.5338	0.412	0.4507
	cox2	0.62	43.764	0.4406	0.5696	0.3522	0.4
	atp8	0.709	49.213	0.4286	0.4464	0.4464	0.3929
	atp6	0.582	49.866	0.4444	0.5482	0.3904	0.3947
	cox3	0.662	40.363	0.4746	0.5496	0.4275	0.4466
	nad3	0.618	37.142	0.4644	0.5556	0.3932	0.4444
	nad4l	0.568	36.758	0.5051	0.6061	0.4444	0.4646
	nad4	0.597	41.474	0.4444	0.5098	0.4248	0.3987
	nad5	0.638	43.705	0.4519	0.491	0.4095	0.4551
	nad6	0.559	28.473	0.4713	0.5575	0.431	0.4253
	cob	0.622	35.578	0.4421	0.5211	0.3842	0.4211
P. changtingensis changtingensis	nad1	0.59	41.288	0.4605	0.5754	0.4123	0.3938
	nad2	0.596	41.67	0.4718	0.51	0.4871	0.4183
	cox1	0.648	46.707	0.4554	0.5434	0.4143	0.4085
	cox2	0.629	48.074	0.4493	0.5739	0.3522	0.4217
	atp8	0.704	36.653	0.4107	0.4107	0.4643	0.3571
	atp6	0.566	47.277	0.443	0.5526	0.3947	0.3816
	cox3	0.669	46.298	0.4835	0.5534	0.4275	0.4695
	nad3	0.608	42.713	0.4558	0.5641	0.3932	0.4103
	nad4l	0.572	46.361	0.4781	0.5657	0.4343	0.4343
	nad4	0.603	42.336	0.4626	0.5076	0.4292	0.451
	nad5	0.642	46.57	0.4437	0.4698	0.4095	0.4519
	nad6	0.572	36.538	0.4598	0.5632	0.4195	0.3966
	cob	0.621	38.534	0.4518	0.5289	0.3816	0.4447
P. changtingensis tungpeiensis	nad1	0.596	41.099	0.4636	0.5846	0.4092	0.3969
	nad2	0.601	40.822	0.4718	0.5158	0.4756	0.4241
	cox1	0.652	44.813	0.4605	0.5491	0.4123	0.42
	cox2	0.64	49.651	0.4594	0.5609	0.3522	0.4652
	atp8	0.676	44.455	0.4464	0.4464	0.4643	0.4286
	atp6	0.576	48.183	0.462	0.5746	0.3904	0.4211
	cox3	0.675	43.673	0.4873	0.5534	0.4275	0.4809
	nad3	0.612	45.695	0.4558	0.5556	0.3846	0.4274
	nad4l	0.588	46.629	0.5017	0.596	0.4343	0.4747
	nad4	0.613	42.969	0.4684	0.5054	0.4314	0.4684
	nad5	0.653	45.963	0.4459	0.4747	0.4078	0.4551
	nad6	0.582	36.346	0.4732	0.5632	0.4253	0.431
	cob	0.637	39.167	0.4623	0.5368	0.3842	0.4658
P. cheni	nad1	0.597	41.583	0.4667	0.5846	0.4123	0.4031
	nad2	0.583	36.963	0.4556	0.4986	0.4814	0.3868
	cox1	0.648	43.338	0.4571	0.5338	0.412	0.4255
	cox2	0.615	43.592	0.4362	0.5826	0.3522	0.3739
	atp8	0.691	52.094	0.4167	0.4464	0.4464	0.3571
	atp6	0.552	48.256	0.4357	0.557	0.386	0.364
	cox3	0.652	44.083	0.472	0.5458	0.4275	0.4427
	nad3	0.585	41.623	0.4587	0.5385	0.3846	0.453
	nad4l	0.563	37.179	0.4848	0.5859	0.4444	0.4242
	nad4	0.602	44.741	0.4539	0.5142	0.4314	0.4161
	nad5	0.639	42.201	0.4459	0.4796	0.4078	0.4502
	nad6	0.571	30.711	0.4847	0.5862	0.431	0.4368
	cob	0.633	40.768	0.4509	0.5263	0.3842	0.4421
P. laticeps	nad1	0.582	41.121	0.4769	0.6	0.4123	0.4185
	nad2	0.59	39.85	0.4718	0.5129	0.4842	0.4183
	cox1	0.66	41.147	0.4752	0.5377	0.4139	0.4739
	cox2	0.614	43.444	0.4391	0.5739	0.3522	0.3913
	atp8	0.693	52.943	0.4464	0.5	0.4643	0.375
	atp6	0.568	47.089	0.4605	0.5702	0.386	0.4254
	cox3	0.669	45.394	0.4873	0.5573	0.4237	0.4809
	nad3	0.62	35.277	0.4758	0.5556	0.3932	0.4786
	nad4l	0.569	35.018	0.4815	0.5758	0.4444	0.4242
	nad4	0.611	44.317	0.4604	0.5229	0.4314	0.427
	nad5	0.649	41.873	0.4579	0.4845	0.4078	0.4812
	nad6	0.582	32.312	0.4904	0.5747	0.431	0.4655
	cob	0.624	37.989	0.4482	0.5237	0.3816	0.4395
P. lianjiangensis	nad1	0.586	41.392	0.4738	0.5938	0.4123	0.4154
	nad2	0.599	40.958	0.4699	0.5043	0.4814	0.4241
	cox1	0.658	42.425	0.4726	0.5358	0.4139	0.4681
	cox2	0.61	44.656	0.4362	0.5696	0.3522	0.387
	atp8	0.684	45.53	0.4167	0.4643	0.4464	0.3393
	atp6	0.563	48.301	0.4532	0.5614	0.3904	0.4079
	cox3	0.667	46.374	0.4873	0.5534	0.4313	0.4771
	nad3	0.608	34.853	0.4644	0.547	0.3932	0.453
	nad4l	0.566	36.944	0.4916	0.5657	0.4545	0.4545
	nad4	0.614	44.239	0.467	0.5316	0.4314	0.4379
	nad5	0.647	43.079	0.4568	0.4845	0.4062	0.4796
	nad6	0.578	33.882	0.4885	0.5747	0.431	0.4598
	cob	0.628	36.446	0.4491	0.5237	0.3816	0.4421
P. myersi	nad1	0.614	41.939	0.4718	0.5815	0.4123	0.4215
	nad2	0.599	40.579	0.4804	0.5244	0.4842	0.4327
	cox1	0.655	41.184	0.4636	0.5358	0.412	0.4429
	cox2	0.624	45.713	0.4507	0.5739	0.3522	0.4261
	atp8	0.691	56.399	0.4345	0.4643	0.4464	0.3929
	atp6	0.585	46.817	0.4722	0.5789	0.3904	0.4474
	cox3	0.662	46.137	0.4873	0.5534	0.4275	0.4809
	nad3	0.606	37.434	0.4615	0.5299	0.4103	0.4444
	nad4l	0.553	32.356	0.4815	0.5556	0.4444	0.4444
	nad4	0.613	41.494	0.4611	0.5163	0.4292	0.4379
	nad5	0.646	42.452	0.4535	0.4845	0.4078	0.4682
	nad6	0.583	36.89	0.4943	0.5862	0.4253	0.4713
	cob	0.639	38.229	0.4579	0.5289	0.3842	0.4605
P. peristictus	nad1	0.595	42.182	0.4667	0.5877	0.4154	0.3969
	nad2	0.575	37.466	0.4575	0.5072	0.4814	0.384
	cox1	0.654	41.623	0.4558	0.5358	0.4139	0.4197
	cox2	0.612	42.392	0.4333	0.5826	0.3522	0.3652
	atp8	0.69	46.737	0.4286	0.4643	0.4464	0.375
	atp6	0.565	51.7	0.443	0.5614	0.3904	0.3772
	cox3	0.657	44.802	0.4771	0.5496	0.4275	0.4542
	nad3	0.586	39.636	0.4444	0.5299	0.3846	0.4188
	nad4l	0.563	37.563	0.4781	0.5758	0.4444	0.4141
	nad4	0.607	44.272	0.4597	0.5163	0.4314	0.4314
	nad5	0.639	41.393	0.4421	0.478	0.4078	0.4405
	nad6	0.558	30.267	0.4732	0.5862	0.4253	0.408
	cob	0.632	39.451	0.4447	0.5289	0.3842	0.4211
