# Supplementary material for: Comprehensive Analysis of Phylogenetic Relationship and Optimal Codons in Mitochondrial Genomes of the Genus Pseudogastromyzon
Source: Animals (Basel). 2024 Feb 2;14(3):495. doi: 10.3390/ani14030495 (PMC10854560; doi:10.3390/ani14030495)
Supplement: Supplementary file 1 [file animals-14-00495-s001.zip › Table S5.xlsx]

## Sheet: Table title
Table S5. Optimal codons analysis of the 13 mitochondrial protein coding genes in the 11 Pseudogasteromyzon species.

## Sheet: P. fasciatus jiulongjiangensis
Species	Amino acids	Codon	high-expression gene (atp8)			low-expression gene (nad6)		ΔRSCU
			Number	RSCU		Number	RSCU
P. fasciatus jiulongjiangensis	Phe	UUU	1	0.67		6	1.71	-1.04
		UUC*	2	1.33		1	0.29	1.04
	Leu	UUA	2	3		9	1.8	1.2
		UUG	0	0		11	2.2	-2.2
		CUU	1	1.5		6	1.2	0.3
		CUC	0	0		1	0.2	-0.2
		CUA*	1	1.5		1	0.2	1.3
		CUG	0	0		2	0.4	-0.4
	Ile	AUU*	3	1.5		2	0.86	0.64
		AUC	2	1		2	0.86	0.14
		AUA	1	0.5		3	1.29	-0.79
	Met	AUG	1	1		4	1	0
	Val	GUU	0	0		12	1.71	-1.71
		GUC	0	0		0	0	0
		GUA*	2	2.67		6	0.86	1.81
		GUG	1	1.33		10	1.43	-0.1
	Ser	UCU	0	0		6	2.57	-2.57
		UCC	0	0		2	0.86	-0.86
		UCA*	1	3		2	0.86	2.14
		UCG	0	0		1	0.43	-0.43
	Pro	CCU	2	0.89		3	3	-2.11
		CCC	3	1.33		1	1	0.33
		CCA*	4	1.78		0	0	1.78
		CCG	0	0		0	0	0
	Thr	ACU	1	0.8		6	4	-3.2
		ACC*	3	2.4		0	0	2.4
		ACA	1	0.8		0	0	0.8
		ACG	0	0		0	0	0
	Ala	GCU	1	1.33		7	1.75	-0.42
		GCC*	1	1.33		3	0.75	0.58
		GCA*	1	1.33		2	0.5	0.83
		GCG	0	0		4	1	-1
	Tyr	UAU	0	0		6	1.5	-1.5
		UAC	0	0		2	0.5	-0.5
	TER	UAA	1	0.6		0	0	0.6
		UAG	0	0		1	1	-1
	His	CAU	0	0		0	0	0
		CAC	2	2		1	2	0
	Gln	CAA*	2	2		0	0	2
		CAG	0	0		0	0	0
	Asn	AAU	2	1.33		2	2	-0.67
		AAC	1	0.67		0	0	0.67
	Lys	AAA	1	1		1	2	-1
		AAG	1	1		0	0	1
	Asp	GAU	0	0		3	2	-2
		GAC	1	2		0	0	2
	Glu	GAA	3	2		0	0	2
		GAG	0	0		7	2	-2
	Cys	UGU	0	0		2	2	-2
		UGC	0	0		0	0	0
	TER	UGA	4	2.4		2	2	0.4
	Trp	UGG	1	1		3	1	0
	Arg	CGU	0	0		0	0	0
		CGC	0	0		0	0	0
		CGA	0	0		0	0	0
		CGG	0	0		5	6	-6
	Ser	AGU	0	0		3	1.29	-1.29
		AGC*	1	3		0	0	3
	Arg	AGA	0	0		0	0	0
		AGG	0	0		0	0	0
	Gly	GGU	0	0		4	0.7	-0.7
		GGC*	1	4		0	0	4
		GGA	0	0		2	0.35	-0.35
		GGG	0	0		17	2.96	-2.96
*: optimal codon

## Sheet: P. fangi
Species	Amino acids	Codon	high-expression gene (cox2)			low-expression gene (nad6)		ΔRSCU
			Number	RSCU		Number	RSCU
P. fangi	Phe	UUU	6	1.33		7	2	-0.67
		UUC	3	0.67		0	0	0.67
	Leu	UUA	7	1.5		8	1.6	-0.1
		UUG	1	0.21		9	1.8	-1.59
		CUU	11	2.36		8	1.6	0.76
		CUC	2	0.43		0	0	0.43
		CUA	6	1.29		2	0.4	0.89
		CUG	1	0.21		3	0.6	-0.39
	Ile	AUU	11	1.38		3	1.13	0.25
		AUC	7	0.88		0	0	0.88
		AUA	6	0.75		5	1.88	-1.13
	Met	AUG	6	1		4	1	0
	Val	GUU	3	0.6		10	1.48	-0.88
		GUC*	6	1.2		2	0.3	0.9
		GUA*	9	1.8		6	0.89	0.91
		GUG	2	0.4		9	1.33	-0.93
	Ser	UCU	1	0.35		5	2.73	-2.38
		UCC*	6	2.12		0	0	2.12
		UCA	5	1.76		2	1.09	0.67
		UCG	0	0		1	0.55	-0.55
	Pro	CCU	2	0.57		4	4	-3.43
		CCC*	7	2		0	0	2
		CCA*	5	1.43		0	0	1.43
		CCG	0	0		0	0	0
	Thr	ACU	3	1		3	2.4	-1.4
		ACC	3	1		2	1.6	-0.6
		ACA*	5	1.67		0	0	1.67
		ACG	1	0.33		0	0	0.33
	Ala	GCU	0	0		9	2	-2
		GCC*	9	2.12		3	0.67	1.45
		GCA*	6	1.41		3	0.67	0.74
		GCG	2	0.47		3	0.67	-0.2
	Tyr	UAU	5	1.11		9	2	-0.89
		UAC	4	0.89		0	0	0.89
	TER	UAA	0	0		1	0.75	-0.75
		UAG	0	0		0	0	0
	His	CAU	5	1		1	2	-1
		CAC	5	1		0	0	1
	Gln	CAA*	5	1.25		0	0	1.25
		CAG	3	0.75		0	0	0.75
	Asn	AAU	2	0.8		2	2	-1.2
		AAC*	3	1.2		0	0	1.2
	Lys	AAA*	4	2		0	0	2
		AAG	0	0		1	2	-2
	Asp	GAU	1	0.17		2	1.33	-1.16
		GAC*	11	1.83		1	0.67	1.16
	Glu	GAA	10	1.43		4	1.14	0.29
		GAG	4	0.57		3	0.86	-0.29
	Cys	UGU	1	1		3	1.5	-0.5
		UGC	1	1		1	0.5	0.5
	TER	UGA	4	3		3	2.25	0.75
	Trp	UGG	1	1		2	1	0
	Arg	CGU	1	1		0	0	1
		CGC*	2	2		0	0	2
		CGA	3	3		2	2.4	0.6
		CGG	0	0		3	3.6	-3.6
	Ser	AGU	1	0.35		2	1.09	-0.74
		AGC*	4	1.41		1	0.55	0.86
	Arg	AGA	0	0		0	0	0
		AGG	0	0		0	0	0
	Gly	GGU	1	0.5		1	0.18	0.32
		GGC	0	0		4	0.73	-0.73
		GGA*	5	2.5		2	0.36	2.14
		GGG	2	1		15	2.73	-1.73
*: optimal codon

## Sheet: P. fasciatus fasciatus
Species	Amino acids	Codon	high-expression gene (atp6)			low-expression gene (nad6)		ΔRSCU
			Number	RSCU		Number	RSCU
P. fasciatus fasciatus	Phe	UUU	4	0.8		6	1.71	-0.91
		UUC*	6	1.2		1	0.29	0.91
	Leu	UUA	10	1.22		9	1.8	-0.58
		UUG	1	0.12		13	2.6	-2.48
		CUU	12	1.47		6	1.2	0.27
		CUC	7	0.86		1	0.2	0.66
		CUA*	16	1.96		0	0	1.96
		CUG	3	0.37		1	0.2	0.17
	Ile	AUU	13	1.44		3	1.29	0.15
		AUC	7	0.78		1	0.43	0.35
		AUA	7	0.78		3	1.29	-0.51
	Met	AUG	3	1		4	1	0
	Val	GUU	4	0.94		12	1.71	-0.77
		GUC	4	0.94		0	0	0.94
		GUA*	6	1.41		6	0.86	0.55
		GUG	3	0.71		10	1.43	-0.72
	Ser	UCU	1	0.6		6	2.57	-1.97
		UCC*	2	1.2		1	0.43	0.77
		UCA*	3	1.8		2	0.86	0.94
		UCG	0	0		2	0.86	-0.86
	Pro	CCU	3	0.71		4	4	-3.29
		CCC*	6	1.41		0	0	1.41
		CCA*	8	1.88		0	0	1.88
		CCG	0	0		0	0	0
	Thr	ACU	5	1		6	4	-3
		ACC*	7	1.4		0	0	1.4
		ACA*	6	1.2		0	0	1.2
		ACG	2	0.4		0	0	0.4
	Ala	GCU	4	0.8		7	1.75	-0.95
		GCC*	7	1.4		3	0.75	0.65
		GCA*	8	1.6		2	0.5	1.1
		GCG	1	0.2		4	1	-0.8
	Tyr	UAU	2	0.8		6	1.5	-0.7
		UAC*	3	1.2		2	0.5	0.7
	TER	UAA	1	0.5		0	0	0.5
		UAG	0	0		1	1.5	-1.5
	His	CAU	1	0.67		0	0	0.67
		CAC	2	1.33		1	2	-0.67
	Gln	CAA*	8	2		0	0	2
		CAG	0	0		0	0	0
	Asn	AAU	4	0.8		2	2	-1.2
		AAC*	6	1.2		0	0	1.2
	Lys	AAA	1	2		1	2	0
		AAG	0	0		0	0	0
	Asp	GAU	1	2		3	2	0
		GAC	0	0		0	0	0
	Glu	GAA*	3	1.5		1	0.29	1.21
		GAG	1	0.5		6	1.71	-1.21
	Cys	UGU	0	0		2	2	-2
		UGC	0	0		0	0	0
	TER	UGA	5	2.5		1	1.5	1
	Trp	UGG	0	0		4	1	-1
	Arg	CGU	0	0		0	0	0
		CGC*	3	3		0	0	3
		CGA	2	2		1	1.2	0.8
		CGG	1	1		4	4.8	-3.8
	Ser	AGU	0	0		3	1.29	-1.29
		AGC*	4	2.4		0	0	2.4
	Arg	AGA	0	0		0	0	0
		AGG	0	0		0	0	0
	Gly	GGU	0	0		4	0.7	-0.7
		GGC*	3	1.09		0	0	1.09
		GGA*	8	2.91		4	0.7	2.21
		GGG	0	0		15	2.61	-2.61
*: optimal codon

## Sheet: P. meihuashanensis
Species	Amino acids	Codon	high-expression gene (atp6)			low-expression gene (nad6)		ΔRSCU
			Number	RSCU		Number	RSCU
P. meihuashanensis	Phe	UUU	4	0.8		7	2	-1.2
		UUC*	6	1.2		0	0	1.2
	Leu	UUA	9	1.08		8	1.6	-0.52
		UUG	2	0.24		12	2.4	-2.16
		CUU	12	1.44		7	1.4	0.04
		CUC	7	0.84		0	0	0.84
		CUA*	15	1.8		1	0.2	1.6
		CUG	5	0.6		2	0.4	0.2
	Ile	AUU	14	1.62		4	1.71	-0.09
		AUC	7	0.81		0	0	0.81
		AUA	5	0.58		3	1.29	-0.71
	Met	AUG	4	1		4	1	0
	Val	GUU	4	1		10	1.43	-0.43
		GUC	4	1		2	0.29	0.71
		GUA	6	1.5		8	1.14	0.36
		GUG	2	0.5		8	1.14	-0.64
	Ser	UCU	1	0.6		6	2.57	-1.97
		UCC*	3	1.8		2	0.86	0.94
		UCA*	2	1.2		2	0.86	0.34
		UCG	0	0		1	0.43	-0.43
	Pro	CCU	1	0.24		4	4	-3.76
		CCC*	8	1.88		0	0	1.88
		CCA*	8	1.88		0	0	1.88
		CCG	0	0		0	0	0
	Thr	ACU	5	1		6	4	-3
		ACC*	7	1.4		0	0	1.4
		ACA*	7	1.4		0	0	1.4
		ACG	1	0.2		0	0	0.2
	Ala	GCU	3	0.6		7	1.75	-1.15
		GCC*	8	1.6		3	0.75	0.85
		GCA*	8	1.6		2	0.5	1.1
		GCG	1	0.2		4	1	-0.8
	Tyr	UAU	3	1.2		6	1.5	-0.3
		UAC	2	0.8		2	0.5	0.3
	TER	UAA	1	0.6		0	0	0.6
		UAG	0	0		1	1.5	-1.5
	His	CAU	1	0.67		0	0	0.67
		CAC	2	1.33		1	2	-0.67
	Gln	CAA*	7	1.75		0	0	1.75
		CAG	1	0.25		0	0	0.25
	Asn	AAU	3	0.6		2	2	-1.4
		AAC*	7	1.4		0	0	1.4
	Lys	AAA	1	2		1	2	0
		AAG	0	0		0	0	0
	Asp	GAU	1	2		3	2	0
		GAC	0	0		0	0	0
	Glu	GAA*	3	1.5		0	0	1.5
		GAG	1	0.5		7	2	-1.5
	Cys	UGU	0	0		2	2	-2
		UGC	0	0		0	0	0
	TER	UGA	4	2.4		1	1.5	0.9
	Trp	UGG	1	1		4	1	0
	Arg	CGU	0	0		0	0	0
		CGC*	3	3		0	0	3
		CGA*	2	2		0	0	2
		CGG	1	1		5	6	-5
	Ser	AGU	0	0		3	1.29	-1.29
		AGC*	4	2.4		0	0	2.4
	Arg	AGA	0	0		0	0	0
		AGG	0	0		0	0	0
	Gly	GGU	0	0		4	0.7	-0.7
		GGC*	3	1.09		1	0.17	0.92
		GGA*	8	2.91		3	0.52	2.39
		GGG	0	0		15	2.61	-2.61
*: optimal codon

## Sheet: P.changtingensis changtingensis
Species	Amino acids	Codon	high-expression gene (cox2)			low-expression gene (nad6)		ΔRSCU
			Number	RSCU		Number	RSCU
P. changtingensis changtingensis	Phe	UUU	6	1.33		8	2	-0.67
		UUC	3	0.67		0	0	0.67
	Leu	UUA	6	1.29		11	2.28	-0.99
		UUG	0	0		7	1.45	-1.45
		CUU	8	1.71		8	1.66	0.05
		CUC	3	0.64		0	0	0.64
		CUA*	10	2.14		2	0.41	1.73
		CUG	1	0.21		1	0.21	0
	Ile	AUU	14	1.68		3	1.29	0.39
		AUC	4	0.48		1	0.43	0.05
		AUA	7	0.84		3	1.29	-0.45
	Met	AUG	5	1		4	1	0
	Val	GUU	4	0.8		11	1.52	-0.72
		GUC*	6	1.2		4	0.55	0.65
		GUA*	6	1.2		4	0.55	0.65
		GUG	4	0.8		10	1.38	-0.58
	Ser	UCU	0	0		6	2.77	-2.77
		UCC*	6	2.25		0	0	2.25
		UCA	5	1.88		3	1.38	0.5
		UCG	0	0		1	0.46	-0.46
	Pro	CCU	2	0.57		4	4	-3.43
		CCC*	8	2.29		0	0	2.29
		CCA	3	0.86		0	0	0.86
		CCG	1	0.29		0	0	0.29
	Thr	ACU	2	0.67		3	2.4	-1.73
		ACC	4	1.33		2	1.6	-0.27
		ACA*	6	2		0	0	2
		ACG	0	0		0	0	0
	Ala	GCU	2	0.44		6	1.5	-1.06
		GCC	8	1.78		4	1	0.78
		GCA	6	1.33		4	1	0.33
		GCG	2	0.44		2	0.5	-0.06
	Tyr	UAU	5	1.11		9	2	-0.89
		UAC	4	0.89		0	0	0.89
	TER	UAA	0	0		1	1	-1
		UAG	0	0		0	0	0
	His	CAU	4	0.8		1	2	-1.2
		CAC*	6	1.2		0	0	1.2
	Gln	CAA*	6	1.5		0	0	1.5
		CAG	2	0.5		0	0	0.5
	Asn	AAU	1	0.4		0	0	0.4
		AAC	4	1.6		2	2	-0.4
	Lys	AAA	3	1.5		1	2	-0.5
		AAG	1	0.5		0	0	0.5
	Asp	GAU	1	0.17		2	1.33	-1.16
		GAC*	11	1.83		1	0.67	1.16
	Glu	GAA*	10	1.43		2	0.57	0.86
		GAG	4	0.57		5	1.43	-0.86
	Cys	UGU	1	1		3	2	-1
		UGC	1	1		0	0	1
	TER	UGA	5	3		2	2	1
	Trp	UGG	0	0		3	1	-1
	Arg	CGU	1	1		0	0	1
		CGC*	2	2		0	0	2
		CGA	3	3		2	2.4	0.6
		CGG	0	0		3	3.6	-3.6
	Ser	AGU	1	0.38		3	1.38	-1
		AGC*	4	1.5		0	0	1.5
	Arg	AGA	0	0		0	0	0
		AGG	0	0		0	0	0
	Gly	GGU	0	0		1	0.18	-0.18
		GGC	1	0.5		3	0.55	-0.05
		GGA*	5	2.5		2	0.36	2.14
		GGG	2	1		16	2.91	-1.91
*: optimal codon

## Sheet: P. changtingensis tungpeiensis
Species	Amino acids	Codon	high-expression gene (cox2)			low-expression gene (nad6)		ΔRSCU
			Number	RSCU		Number	RSCU
P. changtingensis tungpeiensis	Phe	UUU	6	1.33		8	2	-0.67
		UUC	3	0.67		0	0	0.67
	Leu	UUA	7	1.5		10	2.07	-0.57
		UUG	1	0.21		8	1.66	-1.45
		CUU	7	1.5		7	1.45	0.05
		CUC*	5	1.07		0	0	1.07
		CUA*	5	1.07		1	0.21	0.86
		CUG	3	0.64		3	0.62	0.02
	Ile	AUU	12	1.33		3	1.5	-0.17
		AUC	6	0.67		0	0	0.67
		AUA	9	1		3	1.5	-0.5
	Met	AUG	3	1		4	1	0
	Val	GUU	3	0.6		11	1.52	-0.92
		GUC*	8	1.6		3	0.41	1.19
		GUA*	6	1.2		5	0.69	0.51
		GUG	3	0.6		10	1.38	-0.78
	Ser	UCU	0	0		6	2.77	-2.77
		UCC*	8	2.82		0	0	2.82
		UCA	4	1.41		3	1.38	0.03
		UCG	0	0		1	0.46	-0.46
	Pro	CCU	1	0.29		4	4	-3.71
		CCC*	8	2.29		0	0	2.29
		CCA*	4	1.14		0	0	1.14
		CCG	1	0.29		0	0	0.29
	Thr	ACU	2	0.67		3	2	-1.33
		ACC	4	1.33		2	1.33	0
		ACA*	6	2		0	0	2
		ACG	0	0		1	0.67	-0.67
	Ala	GCU	0	0		5	1.25	-1.25
		GCC	10	2.35		5	1.25	1.1
		GCA	5	1.18		4	1	0.18
		GCG	2	0.47		2	0.5	-0.03
	Tyr	UAU	5	1.11		9	2	-0.89
		UAC	4	0.89		0	0	0.89
	TER	UAA	0	0		1	1	-1
		UAG	0	0		0	0	0
	His	CAU	5	1		0	0	1
		CAC	5	1		1	2	-1
	Gln	CAA*	8	2		0	0	2
		CAG	0	0		0	0	0
	Asn	AAU	1	0.4		0	0	0.4
		AAC	4	1.6		2	2	-0.4
	Lys	AAA	3	1.5		1	2	-0.5
		AAG	1	0.5		0	0	0.5
	Asp	GAU	1	0.17		2	1.33	-1.16
		GAC*	1	1.83		1	0.67	1.16
	Glu	GAA*	9	1.29		2	0.57	0.72
		GAG	5	0.71		5	1.43	-0.72
	Cys	UGU	1	1		2	1.33	-0.33
		UGC	1	1		1	0.67	0.33
	TER	UGA	5	3		2	2	1
	Trp	UGG	0	0		3	1	-1
	Arg	CGU	1	1		0	0	1
		CGC*	2	2		0	0	2
		CGA	2	2		1	1.2	0.8
		CGG	1	1		4	4.8	-3.8
	Ser	AGU	1	0.35		3	1.38	-1.03
		AGC*	4	1.41		0	0	1.41
	Arg	AGA	0	0		0	0	0
		AGG	0	0		0	0	0
	Gly	GGU	0	0		2	0.36	-0.36
		GGC	1	0.5		3	0.55	-0.05
		GGA*	4	2		1	0.18	1.82
		GGG	3	1.5		16	2.91	-1.41
*: optimal codon

## Sheet: P. cheni
Species	Amino acids	Codon	high-expression gene (atp8)			low-expression gene (nad6)		ΔRSCU
			Number	RSCU		Number	RSCU
P. cheni	Phe	UUU	2	1.33		7	1.75	-0.42
		UUC	1	0.67		1	0.25	0.42
	Leu	UUA	2	3		10	2	1
		UUG	0	0		7	1.4	-1.4
		CUU	1	1.5		7	1.4	0.1
		CUC	0	0		0	0	0
		CUA*	1	1.5		2	0.4	1.1
		CUG	0	0		4	0.8	-0.8
	Ile	AUU	3	1.5		2	1	0.5
		AUC	2	1		1	0.5	0.5
		AUA	1	0.5		3	1.5	-1
	Met	AUG	1	1		4	1	0
	Val	GUU	1	1.33		13	1.79	-0.46
		GUC	0	0		1	0.14	-0.14
		GUA*	2	2.67		4	0.55	2.12
		GUG	0	0		11	1.52	-1.52
	Ser	UCU	0	0		5	2.5	-2.5
		UCC	0	0		1	0.5	-0.5
		UCA	1	3		2	1	2
		UCG	0	0		1	0.5	-0.5
	Pro	CCU	1	0.44		4	4	-3.56
		CCC*	4	1.78		0	0	1.78
		CCA*	4	1.78		0	0	1.78
		CCG	0	0		0	0	0
	Thr	ACU	2	1.33		6	4	-2.67
		ACC*	3	2		0	0	2
		ACA	1	0.67		0	0	0.67
		ACG	0	0		0	0	0
	Ala	GCU	0	0		9	2.12	-2.12
		GCC*	1	2		2	0.47	1.53
		GCA*	1	2		2	0.47	1.53
		GCG	0	0		4	0.94	-0.94
	Tyr	UAU	0	0		5	1.25	-1.25
		UAC	0	0		3	0.75	-0.75
	TER	UAA	1	0.6		0	0	0.6
		UAG	0	0		1	3	-3
	His	CAU	0	0		0	0	0
		CAC	2	2		1	2	0
	Gln	CAA*	2	2		0	0	2
		CAG	0	0		0	0	0
	Asn	AAU	2	1.33		2	2	-0.67
		AAC	1	0.67		0	0	0.67
	Lys	AAA	1	1		1	2	-1
		AAG	1	1		0	0	1
	Asp	GAU	0	0		2	2	-2
		GAC*	1	2		0	0	2
	Glu	GAA*	3	2		1	0.29	1.71
		GAG	0	0		6	1.71	-1.71
	Cys	UGU	0	0		2	2	-2
		UGC	0	0		0	0	0
	TER	UGA*	4	2.4		0	0	2.4
	Trp	UGG	1	1		5	1	0
	Arg	CGU	0	0		0	0	0
		CGC	0	0		0	0	0
		CGA	0	0		0	0	0
		CGG	0	0		5	6	-6
	Ser	AGU	0	0		3	1.5	-1.5
		AGC*	1	3		0	0	3
	Arg	AGA	0	0		0	0	0
		AGG	0	0		0	0	0
	Gly	GGU	0	0		4	0.67	-0.67
		GGC*	1	4		0	0	4
		GGA	0	0		2	0.33	-0.33
		GGG	0	0		18	3	-3
*: optimal codon

## Sheet: P. laticeps
Species	Amino acids	Codon	high-expression gene (atp8)			low-expression gene (nad6)		ΔRSCU
			Number	RSCU		Number	RSCU
P. laticeps	Phe	UUU	2	1.33		6	1.71	-0.38
		UUC	1	0.67		1	0.29	0.38
	Leu	UUA	2	3		7	1.4	1.6
		UUG	0	0		12	2.4	-2.4
		CUU	1	1.5		6	1.2	0.3
		CUC	0	0		0	0	0
		CUA*	1	1.5		1	0.2	1.3
		CUG	0	0		4	0.8	-0.8
	Ile	AUU	2	1.2		3	1.8	-0.6
		AUC*	2	1.2		1	0.6	0.6
		AUA	1	0.6		1	0.6	0
	Met	AUG	1	1		5	1	0
	Val	GUU	1	1		12	1.66	-0.66
		GUC	0	0		1	0.14	-0.14
		GUA*	2	2		6	0.83	1.17
		GUG	1	1		10	1.38	-0.38
	Ser	UCU	0	0		7	3	-3
		UCC	0	0		0	0	0
		UCA*	1	2		2	0.86	1.14
		UCG	0	0		2	0.86	-0.86
	Pro	CCU	1	0.44		2	2	-1.56
		CCC	4	1.78		2	2	-0.22
		CCA*	4	1.78		0	0	1.78
		CCG	0	0		0	0	0
	Thr	ACU	0	0		5	4	-4
		ACC*	3	3		0	0	3
		ACA	1	1		0	0	1
		ACG	0	0		0	0	0
	Ala	GCU	2	2		9	2.12	-0.12
		GCC	1	1		3	0.71	0.29
		GCA	1	1		1	0.24	0.76
		GCG	0	0		4	0.94	-0.94
	Tyr	UAU	0	0		7	1.75	-1.75
		UAC	0	0		1	0.25	-0.25
	TER	UAA	1	0.6		0	0	0.6
		UAG	0	0		1	1.5	-1.5
	His	CAU	0	0		0	0	0
		CAC	2	2		1	2	0
	Gln	CAA*	2	2		0	0	2
		CAG	0	0		0	0	0
	Asn	AAU	1	1		1	1	0
		AAC	1	1		1	1	0
	Lys	AAA	1	1		1	2	-1
		AAG	1	1		0	0	1
	Asp	GAU	0	0		3	2	-2
		GAC*	1	2		0	0	2
	Glu	GAA*	3	2		1	0.29	1.71
		GAG	0	0		6	1.71	-1.71
	Cys	UGU	0	0		2	2	-2
		UGC	0	0		0	0	0
	TER	UGA	4	2.4		1	1.5	0.9
	Trp	UGG	1	1		4	1	0
	Arg	CGU	0	0		0	0	0
		CGC	0	0		0	0	0
		CGA	0	0		0	0	0
		CGG	0	0		5	6	-6
	Ser	AGU	1	2		3	1.29	0.71
		AGC*	1	2		0	0	2
	Arg	AGA	0	0		0	0	0
		AGG	0	0		0	0	0
	Gly	GGU	0	0		3	0.52	-0.52
		GGC*	1	4		2	0.35	3.65
		GGA	0	0		3	0.52	-0.52
		GGG	0	0		15	2.61	-2.61
*: optimal codon

## Sheet: P. lianjiangensis
Species	Amino acids	Codon	high-expression gene (atp6)			low-expression gene (nad6)		ΔRSCU
			Number	RSCU		Number	RSCU
P. lianjiangensis	Phe	UUU	4	0.8		6	1.71	-0.91
		UUC*	6	1.2		1	0.29	0.91
	Leu	UUA	6	0.73		7	1.4	-0.67
		UUG	3	0.37		12	2.4	-2.03
		CUU	11	1.35		6	1.2	0.15
		CUC	7	0.86		0	0	0.86
		CUA*	17	2.08		1	0.2	1.88
		CUG	5	0.61		4	0.8	-0.19
	Ile	AUU	14	1.56		2	1.2	0.36
		AUC	5	0.56		2	1.2	-0.64
		AUA	8	0.89		1	0.6	0.29
	Met	AUG	2	1		5	1	0
	Val	GUU	5	1.11		12	1.66	-0.55
		GUC	4	0.89		0	0	0.89
		GUA*	8	1.78		7	0.97	0.81
		GUG	1	0.22		10	1.38	-1.16
	Ser	UCU	1	0.6		7	3	-2.4
		UCC*	3	1.8		0	0	1.8
		UCA*	2	1.2		2	0.86	0.34
		UCG	0	0		2	0.86	-0.86
	Pro	CCU	3	0.71		2	2	-1.29
		CCC	6	1.41		2	2	-0.59
		CCA*	6	1.41		0	0	1.41
		CCG	2	0.47		0	0	0.47
	Thr	ACU	4	0.8		5	4	-3.2
		ACC*	9	1.8		0	0	1.8
		ACA	5	1		0	0	1
		ACG	2	0.4		0	0	0.4
	Ala	GCU	3	0.6		9	2.12	-1.52
		GCC*	8	1.6		3	0.71	0.89
		GCA*	9	1.8		1	0.24	1.56
		GCG	0	0		4	0.94	-0.94
	Tyr	UAU	0	0		7	1.75	-1.75
		UAC*	5	2		1	0.25	1.75
	TER	UAA	1	0.75		0	0	0.75
		UAG	0	0		1	1.5	-1.5
	His	CAU	1	0.67		0	0	0.67
		CAC	2	1.33		1	2	-0.67
	Gln	CAA*	8	2		0	0	2
		CAG	0	0		0	0	0
	Asn	AAU	3	0.6		1	1	-0.4
		AAC	7	1.4		1	1	0.4
	Lys	AAA	1	2		1	2	0
		AAG	0	0		0	0	0
	Asp	GAU	1	2		3	2	0
		GAC	0	0		0	0	0
	Glu	GAA*	3	1.5		1	0.29	1.21
		GAG	1	0.5		6	1.71	-1.21
	Cys	UGU	0	0		2	2	-2
		UGC	0	0		0	0	0
	TER	UGA	3	2.25		1	1.5	0.75
	Trp	UGG	2	1		4	1	0
	Arg	CGU	0	0		0	0	0
		CGC*	3	3		0	0	3
		CGA*	2	2		0	0	2
		CGG	1	1		5	6	-5
	Ser	AGU	0	0		3	1.29	-1.29
		AGC*	4	2.4		0	0	2.4
	Arg	AGA	0	0		0	0	0
		AGG	0	0		0	0	0
	Gly	GGU	0	0		4	0.7	-0.7
		GGC*	3	1.09		1	0.17	0.92
		GGA*	6	2.18		3	0.52	1.66
		GGG	2	0.73		15	2.61	-1.88
*: optimal codon

[truncated: 2 more sheets: P. myersi, P. peristictus]
